# Supplementary material for: Secukinumab for the Treatment of Axial Spondyloarthritis: Long-Term Real-Life Data from Five Italian Referral Centers
Source: J Pers Med. 2024 Nov 14;14(11):1105. doi: 10.3390/jpm14111105 (PMC11595795; doi:10.3390/jpm14111105)
Supplement: Supplementary file 1 [file jpm-14-01105-s001.zip]

Archive with 1 entries (1 files):
- jpm-3240541-supplementary.pdf
